# Supplementary material for: Screening for Sugarcane Root Phenes Reveals That Reducing Tillering Does Not Lead to an Increased Root Mass Fraction
Source: Front Plant Sci. 2019 Feb 7;10:119. doi: 10.3389/fpls.2019.00119 (PMC6374332; doi:10.3389/fpls.2019.00119)
Supplement: Supplementary file 2 [file Data_Sheet_1.XLSX]

## Sheet: Sheet2
	Fig. 2 shoot variables
			var	var	till	till			till	till		var	var	var	var	var
	parameter	transformation	F value	probability	Fvalue	probability			MINUS	PLUS		Q151	KQ228	Q242	SRA1	MQ239
	number of stalks	no	12.265	<0.001				number of stalks				a	bc	ab	b	c
	individual stalk dry weight	no	12.634	<0.001	1120.5	<0.001		individual stalk dry weight	a	b		b	ab	a	b	b
	stalk mass fraction	no	2.783	0.036	129.957	<0.001		stalk mass fraction	a	b		a	a	a	a	a
	number of leaves per stalk	no	3.394	0.016	268.682	<0.001		number of leaves per stalk	a	b		a	a	a	a	a
	individual leaf dry weight	no	3.998	0.007	38.481	<0.001		individual leaf dry weight	a	b		b	ab	ab	a	b
	leaf mass fraction	no	3.117	0.023	128.569	<0.001		leaf mass fraction	a	b		a	a	a	a	a
	total shoot dry weight	log10	24.381	<0.001	403.326	<0.001		total shoot dry weight	b	a		b	b	a	b	c
	Fig. 3 root variables
			var	var	till	till			till	till		var	var	var	var	var
	parameter	transformation	F value	probability	Fvalue	probability			MINUS	PLUS		Q151	KQ228	Q242	SRA1	MQ239
	total root length	no	16.487	<0.001	89.173	<0.001		total root length	b	a		a	a	ab	bc	c
	number of nodal roots	no	4.302	0.005	58.207	<0.001		number of nodal roots	b	a		a	ab	b	ab	b
	SRL	log10	30.304	<0.001	39.864	<0.001		SRL	b	a		a	bc	cd	d	ab
	average diameter	log10	34.966	<0.001	23.184	<0.001		average diameter	b	a		c	b	ab	a	c
	RBD	no	3.743	0.01	0.818	0.37		RBD	a	a		a	ab	a	ab	b
	root mass fraction	log10	9.593	<0.001	2.314	0.135		root mass fraction	ns	ns		bc	a	ab	a	c
	Fig. 5 REST variables
			var	var	till	till			till	till		var	var	var	var	var
	parameter	transformation	F value	probability	Fvalue	probability			MINUS	PLUS		Q151	KQ228	Q242	SRA1	MQ239
	opening angle	log10	13.173	<0.001	13.677	<0.001		opening angle	b	a		bc	c	a	b	bc
	projected total length strucutre	no	17.481	<0.001	76.826	<0.001		projected length	b	a		b	b	a	ab	c
	area convex hull	no	8.595	<0.001	36.209	<0.001		area convex hull	b	a		b	b	a	ab	b
